# Supplementary material for: Development and Fecundity of Oriental Fruit Moth (Lepidoptera: Tortricidae) Reared on Various Concentrations of Amygdalin
Source: Insects. 2022 Oct 24;13(11):974. doi: 10.3390/insects13110974 (PMC9694010; doi:10.3390/insects13110974)
Supplement: Supplementary file 1 [file insects-13-00974-s001.zip]

Archive with 1 entries (1 files):
- insects-1980952-supplementary.pdf
